# Supplementary material for: Chemical Composition Antioxidant and Anti-Inflammatory Activities of Myrtus communis L. Leaf Extract: Forecasting ADMET Profiling and Anti-Inflammatory Targets Using Molecular Docking Tools
Source: Molecules. 2024 Feb 14;29(4):849. doi: 10.3390/molecules29040849 (PMC10893115; doi:10.3390/molecules29040849)
Supplement: Supplementary file 1 [file molecules-29-00849-s001.zip]

Archive with 1 entries (1 files):
- molecules-2765635-supplementary.pdf
